# Supplementary material for: Myc-Driven Overgrowth Requires Unfolded Protein Response-Mediated Induction of Autophagy and Antioxidant Responses in Drosophila melanogaster
Source: PLoS Genet. 2013 Aug 8;9(8):e1003664. doi: 10.1371/journal.pgen.1003664 (PMC3738540; doi:10.1371/journal.pgen.1003664)
Supplement: Table S1 — Quantification of experimental data. The number of individual animals quantified (n) is indicated for all genotypes. Note that in mosaic analyses, clone and control cell pairs were always evaluated from the same image, same tissue, same animal. P values≥0.05 (considered not statistically significant) are highlighted by a grey background. Please see methods for further details. (XLSX) [file pgen.1003664.s007.xlsx]

## Sheet: Sheet1
Figure 1.
Panel C			n	median	stdev	normality	p value
	Figure 1A	control	7	8	2.61406	yes
		Myc[i]	7	0	1.53436	no	< 0,000001	u test
	Figure 1B	control	7	9	2.46789	yes
		Mad↑	7	0	3.20361	no	1e-06	u test
Panel F			n	median	stdev	normality	p value
	Figure 1D	control	6	61	28.9625	yes
		Myc[i]	6	14.9918	4.27587	yes	3.75171e-07	t test
	Figure 1E	control	6	56.5	21.2431	yes
		Mad↑	6	14.3021	2.86527	yes	5.45374e-08	t test
Panel I			n	median	stdev	normality	p value
	Figure 1G	control	8	28.5	8.8767	yes
	Figure 1H	myc -/-	8	4.5	4.96655	yes	3.71563e-10	t test
Panel N	p62 dot #/cell		n	median	stdev	normality	p value
	Figure 1L	control	7	21	12.3416	yes
		Myc[i]	7	91.7684	30.1459	no	< 0,000001	u test
	Figure 1M	control	7	17	7.54542	yes
		Mad↑	7	104.441	44.4688	yes	2.00605e-08	t test
	p62 dot size		n	median	stdev	normality	p value
	Figure 1L	control	7	4	1.02353	no
		Myc[i]	7	10	2.98887	no	< 0,000001	u test
	Figure 1M	control	7	4	1.26114	yes
		Mad↑	7	6	1.59015	yes	0.00030093	t test
Figure 2.
Panel E			n	median	stdev	normality	p value
	Figure 2B	control	7	0	0.813575	no
		Myc↑	7	36.7644	15.2726	yes	< 0,000001	u test
	Figure 2C	control	7	0	0.676123	no
		Myc↑	7	48.6032	16.7261	yes	< 0,000001	u test
	Figure 2D	control	7	10	7.97795	no
		Myc↑	7	51.5551	25.2129	yes	< 0,000001	u test
Panel G		n	AP% average	stdev	normality	p value		AL% average	stdev	normality	p value
	control	5	0	0	no			0	0	no
	Myc(2)↑	5	0.46121	0.293682	no	7.17266e-05	u test	0.548488	0.254493	no	1.92297e-07	u test
	Myc(3)↑	5	0.239936	0.309805	no	7.17266e-05	u test	0.448948	0.171534	no	1.92297e-07	u test
Figure 3.
Panel E			chloroquine	n	median	stdev	normality	p value
	Figure 3A	w	-	30	0	0.913828	no
	Figure 3B	w	+	15	6	3.04063	no	< 0,000001	u test
	Figure 3C	Myc↑	-	20	24.5562	8.30912	yes	< 0,000001	u test
	Figure 3D	Myc↑	+	20	65	17.1577	no
								p value
	Figure 3C	Myc↑	-	20	24.5562	8.30912	yes
	Figure 3D	Myc↑	+	20	65	17.1577	no	< 0,000001	u test
								p value
	Figure 3B	w	+	15	6	3.04063	no
	Figure 3D	Myc↑	+	20	65	17.1577	no	< 0,000001	u test
Figure 4.
Panel C			n	median	stdev	normality	p value
	Figure 2A	Myc↑	11	1.69	0.31226	yes
	Figure 4A	chloroquine,Myc↑	9	1.01	0.0643362	yes	0	ANOVA
	Figure 4B	FIP200 -/-,Myc↑	8	0.985	0.0599915	yes	0	ANOVA
	Figure S2I	FIP200[i],Myc↑	9	1.03	0.0832928	yes	0	ANOVA
	Figure S2D	Atg1[i],Myc↑	9	1.03	0.0837956	yes	0	ANOVA
	Figure S2H	Atg9[i],Myc↑	9	1	0.12865	yes	0	ANOVA
	Figure S2G	Atg18a[i],Myc↑	8	1.075	0.0748981	yes	0	ANOVA
	Figure S2E	Atg1[DN],Myc↑	9	0.96	0.12323	yes	0	ANOVA
	Figure S2F	Vps34[DN],Myc↑	9	1.03	0.14955	yes	0	ANOVA
	Figure S2J	Myc[i],Myc↑	9	1.03454	0.0567251	yes	0	ANOVA
	Figure S2K	Mad↑,Myc↑	9	0.95	0.104499	yes	0	ANOVA
Panel E			n	median	stdev	normality	p value
	Figure 2H	control	25	17.49	1.6632	yes
	Figure 2I	Myc↑	17	20.4	4.0731	yes	1e-06	ANOVA
			n	median	stdev	normality	p value
	Figure 2I	Myc↑	17	20.4	4.0731	yes
	Figure 4D	Atg1[i],Myc↑	11	16.86	1.7864	yes	4.3e-05	ANOVA
	Figure S2M	FIP200[i],Myc↑	10	16.26	1.8217	yes	1e-06	ANOVA
	Figure S2N	Atg18a[i],Myc↑	10	17.75	2.59254	yes	8.8e-05	ANOVA
	Figure S2O	Vps34[DN],Myc↑	11	17.59	1.61997	yes	0.000328	ANOVA
Panel F			n	median	stdev	normality	p value
	Figure 2H	control	13	0.21	0.161702	yes
	Figure 2I	Myc↑	11	1.73	0.95183	yes	< 0,000001	ANOVA
			n	median	stdev	normality	p value
	Figure 2I	Myc↑	11	1.73	0.95183	yes
	Figure 4D	Atg1[i],Myc↑	11	0.57	0.144461	yes	< 0,000001	ANOVA
	Figure S2M	FIP200[i],Myc↑	10	0.855	0.363281	yes	7e-06	ANOVA
	Figure S2N	Atg18a[i],Myc↑	10	0.6	0.260037	yes	< 0,000001	ANOVA
	Figure S2O	Vps34[DN],Myc↑	11	0.64	0.184898	yes	< 0,000001	ANOVA
Panel G			n	median	stdev	normality	p value
	Figure 4G	control	19	1.16	0.0268415	yes
	Figure 4G	Myc↑	25	1.4	0.141333	no	< 0,0001	Kruskal-Wallis
			n	median	stdev	normality	p value
	Figure 4G	Myc↑	25	1.4	0.141333	no
	Figure 4G	Atg1[i],Myc↑	26	1.18	0.0770704	no	< 0,0001	Kruskal-Wallis
	Figure 4G	FIP200[i],Myc↑	17	1.22	0.064037	yes	< 0,0001	Kruskal-Wallis
	Figure 4G	Vps34[DN],Myc↑	17	1.12	0.0736995	yes	< 0,0001	Kruskal-Wallis
	Figure 4G	Atg18a[i],Myc↑	20	1.25	0.0727215	yes	< 0,0001	Kruskal-Wallis
	Figure 4G	Atg8a -/-;Myc↑	24	1.28	0.0587413	yes	< 0,0001	Kruskal-Wallis
			n	median	stdev	normality	p value
	Figure 4G	Atg8a -/-;Myc↑	24	1.28	0.0587413	yes
	Figure 4G	Atg8a -/-;mCherry-Atg8a;Myc↑	16	1.58	0.0962094	yes	8.52026e-11	t test
Figure 5.
Panel A			n	median	stdev	normality	p value
	Figure 5A	control	7	27	8.38195	yes
		Myc↑	7	77.2074	25.2076	yes	2.42489e-10	t test
Panel H			n	median	stdev	normality	p value
	Figure 2A	Myc↑	11	1.69	0.31226	yes
	Figure 5E	p62[i1],Myc↑	9	0.96	0.0788619	yes	0	ANOVA
	Figure S4E	p62[i2],Myc↑	9	1.04	0.0656545	yes	0	ANOVA
	Figure S4F	p62[i3],Myc↑	9	0.99	0.0830487	yes	0	ANOVA
	Figure S4G	cnc[i1],Myc↑	9	0.991474	0.0625123	yes	0	ANOVA
	Figure S4H	cnc[i2],Myc↑	9	1.04	0.0558665	yes	0	ANOVA
	Figure S4I	cnc[i3],Myc↑	8	1.11	0.125759	yes	0	ANOVA
	Figure S4J	Maf[i],Myc↑	8	1.03466	0.0507206	yes	0	ANOVA
	Figure 5F	Keap1↑1,Myc↑	9	1.03	0.107344	yes	0	ANOVA
	Figure S4K	Keap1↑2,Myc↑	8	1.03	0.0833891	yes	0	ANOVA
	Figure S4L	Keap1[i1],Myc↑	9	1.61	0.156049	yes	0.087323	ANOVA
	Figure S4N	p62[i3],Keap1[i2],Myc↑	9	1.6	0.260181	yes	0.548459	ANOVA
	Figure S4M	cnc↑,Myc↑	8	1.52	0.209824	yes	0.000913	ANOVA
	Figure 5G	cnc↑,p62[i1],Myc↑	9	1.56157	0.279102	yes	0.999995	ANOVA
	Figure S4O	cnc↑,FIP200[i],Myc↑	8	1.03885	0.0813691	yes	0	ANOVA
	Figure S4P	cnc↑,Vps34[DN],Myc↑	9	1.03985	0.0833228	yes	0	ANOVA
				median	stdev	normality	p value
	Figure S4F	p62[i3],Myc↑	9	1.005	0.144361	yes
	Figure S4N	p62[i3],Keap1[i2],Myc↑	9	1.61	0.28386	yes	0	ANOVA
				median	stdev	normality	p value
	Figure 5E	p62[i1],Myc↑	9	0.94	0.0751887	yes
	Figure 5G	cnc↑,p62[i1],Myc↑	9	1.785	0.352146	yes	0	ANOVA
Panel J			n	median	stdev	normality	p value
	Figure 2H	control	25	17.49	1.6632	yes
	Figure 2I	Myc↑	17	20.4	4.0731	yes	4.10785e-06	ANOVA
			n	median	stdev	normality	p value
	Figure 2I	Myc↑	17	20.4	4.0731	yes
	Figure S4S	p62[i1],Myc↑	10	14.925	2.22654	no	3.90617e-05	u test
	Figure S4T	Keap1↑1,Myc↑	13	17.4459	2.75814	yes	6.33558e-05	ANOVA
	Figure 5I	cnc[i1],Myc↑	10	15.95	1.31726	yes	2.34971e-06	ANOVA
Panel K			n	median	stdev	normality	p value
	Figure 2H	control	13	0.21	0.161702	yes
	Figure 2I	Myc↑	11	1.73	0.95183	yes	0	ANOVA
	Figure S4S	p62[i1],Myc↑	10	1.84	0.392847	yes	0	ANOVA
	Figure S4T	Keap1↑1,Myc↑	13	1.95354	0.394081	yes	0	ANOVA
	Figure 5I	cnc[i1],Myc↑	10	2.1	0.401741	yes	0	ANOVA
			n	median	stdev	normality	p value
	Figure 2I	Myc↑	11	1.73	0.95183	yes
	Figure S4S	p62[i1],Myc↑	10	1.84	0.392847	yes	0.999999	ANOVA
	Figure S4T	Keap1↑1,Myc↑	13	1.95354	0.394081	yes	1	ANOVA
	Figure 5I	cnc[i1],Myc↑	10	2.1	0.401741	yes	0.999829	ANOVA
Panel L			n	median	stdev	normality	p value
	Figure 5L	control	19	1.16	0.0268415	yes
	Figure 5L	Myc↑	25	1.4	0.141333	no	< 0,0001	Kruskal-Wallis
			n	median	stdev	normality	p value
	Figure 5L	Myc↑	25	1.4	0.141333	no
	Figure 5L	p62[i1],Myc↑	12	1.21712	0.131697	yes	0.00650969	Kruskal-Wallis
	Figure 5L	Keap1↑1,Myc↑	16	1.10388	0.0545959	yes	< 0,0001	Kruskal-Wallis
	Figure 5L	cnc[i1],Myc↑	13	1.2401	0.115987	yes	0.000399337	Kruskal-Wallis
	Figure 5L	Keap1[i1],p62[i2],Myc↑	8	1.3761	0.038695	yes	0.998113	Kruskal-Wallis
	Figure 5L	cnc↑,p62[i1],Myc↑	14	1.40192	0.100672	no	0.99467	Kruskal-Wallis
			n	median	stdev	normality	p value
	Figure 5L	p62[i1],Myc↑	12	1.21712	0.131697	yes
	Figure 5L	Keap1[i1],p62[i2],Myc↑	8	1.3761	0.038695	yes	0.00162762	t test
	Figure 5L	cnc↑,p62[i1],Myc↑	14	1.40192	0.100672	no	8.11584e-11	u test
Figure 6.
Panel E			n	median	stdev	normality	p value
	Figure 6C	control	8	0	0	no
		PERK↑	8	101.49	12.9021	yes	< 0,000001	u test
	Figure 6D	control	7	0	0	no
		PERK↑	7	34.4251	10.3092	yes	< 0,000001	u test
Panel H			n	median	stdev	normality	p value
	Figure 2A	Myc↑	11	1.69	0.31226	yes
	Figure 6F	PERK[i],Myc↑	9	1.04766	0.0615513	yes	0	ANOVA
	Figure 6G	Gadd34↑,Myc↑	9	1.01805	0.0787705	yes	0	ANOVA
Panel K			n	median	stdev	normality	p value
	Figure 2H	control	25	17.49	1.6632	yes
	Figure 2I	Myc↑	17	20.4	4.0731	yes	2e-06	ANOVA
			n	median	stdev	normality	p value
	Figure 2I	Myc↑	17	20.4	4.0731	yes
	Figure 6I	PERK[i],Myc↑	10	16.1508	1.35562	yes	2e-06	ANOVA
	Figure 6J	Gadd34↑,Myc↑	10	15.9338	1.43059	yes	2e-06	ANOVA
Panel L			n	median	stdev	normality	p value
	Figure 2H	control	13	0.21	0.161702	yes
	Figure 2I	Myc↑	11	1.73	0.95183	yes	< 0,000001	ANOVA
			n	median	stdev	normality	p value
	Figure 2I	Myc↑	11	1.73	0.95183	yes
	Figure 6I	PERK[i],Myc↑	10	0.679686	0.137605	yes	4e-06	ANOVA
	Figure 6J	Gadd34↑,Myc↑	10	0.873193	0.154271	yes	6.1e-05	ANOVA
Panel M			n	median	stdev	normality	p value
	Figure 6M	control	19	1.16	0.0268415	yes
	Figure 6M	Myc↑	25	1.4	0.141333	no	< 0,0001	Kruskal-Wallis
			n	median	stdev	normality	p value
	Figure 6M	Myc↑	25	1.4	0.141333	no
	Figure 6M	PERK[i],Myc↑	23	1.1068	0.0461588	yes	< 0,000001	Kruskal-Wallis
	Figure 6M	Gadd34↑,Myc↑	20	1.12563	0.0420942	yes	< 0,000001	Kruskal-Wallis
Figure S2.
Panel C			n	median	stdev	normality
	Figure S2A	Myc2x ↑	15	1.72198	0.240729	yes
	Figure S2B	Myc2x ↑ chloroquine	10	1.02503	0.0828537	yes	8.0673e-27	t test
Panel P		n	median	stdev	normality	p value
	FIP200[i]	7	1.02166	0.0684939	yes	0.558577	t test
	Atg1[i]	7	1.01327	0.0340281	yes	0.954255	t test
	Atg9[i]	7	1.02794	0.0595517	yes	0.904437	t test
	Atg18a[i]	7	0.991139	0.0568193	no	0.989965	u test
	Atg1[DN]	7	0.580013	0.12693	yes	0.00508758	t test
	Vps34[DN]	7	0.988172	0.0378083	yes	0.994408	t test
	Myc[i]	7	0.452384	0.090077	yes	2.38437e-09	t test
	Mad↑	7	0.34	0.115553	yes	0.000653828	t test
Panel Q		n	median	stdev	normality	p value
	control	19	1.16	0.0268415	yes
	Atg1[i]	18	1.2	0.111632	yes	0.249572	ANOVA
	FIP200[i]	13	1.19	0.0999038	yes	0.843319	ANOVA
	Vps34[DN]	19	1.18	0.0328829	yes	0.999432	ANOVA
	Atg18a[i]	21	1.26	0.106753	yes	0.00156901	ANOVA
Figure S4.
Panel Q		n	median	stdev	normality	p value
	p62[i1]	7	1.01451	0.077184	yes	0.997166	t test
	p62[i2]	7	0.99639	0.0679517	yes	0.960611	t test
	p62[i3]	7	0.985533	0.0510705	yes	0.854529	t test
	cnc[i1]	7	1.0358	0.0487996	yes	0.727277	t test
	cnc[i2]	7	0.989277	0.0471367	yes	0.954618	t test
	cnc[i3]	7	1.02634	0.0818376	yes	0.875446	t test
	cnc↑	7	1.00506	0.0452193	yes	0.974888	t test
	Maf[i]	7	0.981445	0.0473509	yes	0.996443	t test
	Keap1[i1]	7	0.984328	0.0603089	yes	0.891828	t test
	Keap1[i2]	7	0.989617	0.0623081	yes	0.969539	t test
	Keap1↑1	7	0.974186	0.0674055	yes	0.868707	t test
	Keap1↑2	7	1.00768	0.0444315	yes	0.920741	t test
Panel R		n	median	stdev	normality	p value
	control	19	1.16	0.0268415	yes
	p62[i1]	19	1.17905	0.0323569	yes	0.998683	ANOVA
	cnc[i1]	15	1.16274	0.0236964	yes	1	ANOVA
	Keap1↑1	14	1.11809	0.0507907	no	0.7065	u test
	cnc↑	12	1.11779	0.0420847	yes	0.0188735	ANOVA
	Keap1[i1]	15	1.13684	0.0484605	yes	0.00958113	ANOVA
	p62[i2]	14	1.12789	0.0242679	yes	0.333649	ANOVA
Figure S5.
Panel A		hours after induction	4	8	12	18
	control	n	12	12	12	12
		mean	0.15534	0.22	0.171429	0.212389
		stdev	0.364	0.416333	0.378691	0.410821
		normality	no	no	no	no
	Myc↑	n	12	12	12	12
		mean	0.188679	0.705357	16.6038	24.6026
		stdev	0.393112	1.95277	15.3801	20.7724
		normality	no	no	no	no
		p value	0.999999	0.999999	< 0,0001	< 0,0001
		test	Kruskal-Wallis	Kruskal-Wallis	Kruskal-Wallis	Kruskal-Wallis
Panel B		hours after induction	4	8	12	18
	control	n	10	10	10	10
		mean	111.368	94.875	118.474	121.038
		stdev	21.518	24.622	20.713	26.328
		normality	yes	yes	yes	yes
	Myc↑	n	10	10	10	10
		mean	115.972	108.242	197.822	223.152
		stdev	21.22	23.33	35.273	30.721
		normality	yes	yes	yes	yes
		p value	0.999999	0.430688	0	0
		test	ANOVA	ANOVA	ANOVA	ANOVA
Figure S6.
Panel C		n	median	stdev	normality	p value
	PERK[i]	7	1.00982	0.0668353	yes	0.98798	t test
	Gadd34↑	7	0.977557	0.0506274	yes	0.921139	t test
Panel D
		n	median	stdev	normality	p value
	control	19	1.16	0.0268415	yes
	PERK[i]	12	1.13724	0.0185344	yes	0.006748	ANOVA
	Gadd34↑	12	1.11935	0.0135983	yes	0.000102	ANOVA
